# Supplementary material for: 3D-MRI evaluation of cartilage thickness changes and their location in the patellofemoral joint after open wedge high tibial osteotomy for knee osteoarthritis: A retrospective cohort study
Source: PLoS One. 2025 Dec 8;20(12):e0333961. doi: 10.1371/journal.pone.0333961 (PMC12685179; doi:10.1371/journal.pone.0333961)
Supplement: S1 File — (XLSX) [file pone.0333961.s001.xlsx]

## Sheet: Fig 3 Cartilage thick
Trochlear cartilage thickness (mm)					Patellar cartilage thickness (mm)
	Before	After	Change			Before	After	Change
Knee 01	1.99	1.46	-0.53		Knee 07	3.47	3.16	-0.31
Knee 02	2.62	2.3	-0.32		Knee 12	2.64	2.47	-0.17
Knee 03	2.34	2.05	-0.29		Knee 04	1.9	1.76	-0.14
Knee 04	2.01	1.76	-0.25		Knee 10	2.03	1.89	-0.14
Knee 05	3.05	2.84	-0.21		Knee 05	2.98	2.85	-0.13
Knee 06	2.72	2.57	-0.15		Knee 13	3.21	3.1	-0.11
Knee 07	2.8	2.67	-0.13		Knee 01	2.22	2.12	-0.1
Knee 08	1.99	1.95	-0.04		Knee 03	2.61	2.58	-0.03
Knee 09	2.33	2.3	-0.03		Knee 11	3.08	3.06	-0.02
Knee 10	1.78	1.79	0.01		Knee 06	3.43	3.45	0.02
Knee 11	2.81	2.83	0.02		Knee 09	2.36	2.4	0.04
Knee 12	2.25	2.33	0.08		Knee 02	2.96	3.03	0.07
Knee 13	1.95	2.1	0.15		Knee 08	2.33	2.44	0.11

## Sheet: Table 1 Xp
	FTA		%MA		CD-index		LPS(%)		Tilting angle(°)		MPTA			PTS			Correction angle	Trochanter thickness			Patella thickness
	bFTA	aFTA	bMA	aMA	bCD	aCD	bLPS	aLPS	bTA	aTA	bMPTA	aMPTA	ΔMPTA	bPTS	aPTS	ΔPTS	correction angle	bTrthick	aTrthick	ΔTrthick	bPthick	aPthick	ΔPthick
knee1	183.6	171.8	7.9	64.9	0.9	0.81	11.2	16.1	4.6	2.8	85.3	95.9	10.6	5.9	8.6	2.7	12.5	1.99	1.46	-0.53	2.22	2.12	-0.1
knee2	181.2	171.7	23.4	62.8	0.75	0.63	9.2	7.4	7.6	7.9	82.4	89.8	7.4	6.6	9.9	3.3	10	2.62	2.3	-0.32	2.96	3.03	0.07
knee3	182.4	174.6	7.98	46.1	0.77	0.69	4.2	11.1	6.7	4.8	83.2	90.7	7.5	6.8	8.4	1.6	12	2.34	2.05	-0.29	2.61	2.58	-0.03
knee4	182.5	172.9	10.6	49.2	0.78	0.72	11.7	15.4	8.9	5.3	84.6	90.5	5.9	12.6	8.8	-3.8	16	2.01	1.76	-0.25	1.9	1.76	-0.14
knee5	184.9	173.4	7	54.2	0.82	0.68	3.4	4.2	9.7	7.5	82.5	93	10.5	4.7	7.5	2.8	15	3.05	2.84	-0.21	2.98	2.85	-0.13
knee6	181.4	172.4	24	62.9	0.94	0.81	7.5	9.3	12.8	4.9	83.8	94.3	10.5	6.3	7.6	1.3	10	2.72	2.57	-0.15	3.43	3.45	0.02
knee7	182.1	173	22.3	57.2	0.91	0.78	7.2	8.9	10.3	5.4	84.9	92.1	7.2	6.6	10	3.4	8	2.8	2.67	-0.13	3.47	3.16	-0.31
knee8	177.9	174.4	34.2	44.6	1.02	0.98	10.8	7.4	8.9	7.1	84	89	5	4.6	2.9	-1.7	6	1.99	1.95	-0.04	2.33	2.44	0.11
knee9	177.2	170.1	39.8	69.4	0.75	0.69	10.4	13.2	9.7	5.1	86.7	93.7	7	8.3	8.6	0.3	9	2.33	2.3	-0.03	2.36	2.4	0.04
knee10	181.6	171.2	21.7	61.7	0.84	0.75	5.9	10.3	6.3	5.1	84.6	94.5	9.9	9	16	7	8	1.78	1.79	0.01	2.03	1.89	-0.14
knee11	183.3	174.1	2.8	45.3	0.75	0.54	2.9	7.9	9.7	7.7	83.6	93.2	9.6	9.7	8.6	-1.1	15	2.81	2.83	0.02	3.08	3.06	-0.02
knee12	184.6	174.4	6.9	46	0.91	0.83	10.2	12.3	9.6	7.8	83.6	91	7.4	7.1	11.3	4.2	13	2.25	2.33	0.08	2.64	2.47	-0.17
knee13	179.5	171	19.4	52.6	1.1	1.05	10.1	9.6	11.1	9.2	86.2	90.8	4.6	4.6	8.8	4.2	7	1.95	2.1	0.15	3.21	3.1	-0.11
